# Supplementary material for: Amyloid aggregates induced by the p53-R280T mutation lead to loss of p53 function in nasopharyngeal carcinoma
Source: Cell Death Dis. 2024 Jan 11;15(1):35. doi: 10.1038/s41419-024-06429-8 (PMC10784298; doi:10.1038/s41419-024-06429-8)
Supplement: Supplementary file 2 — Supplementary Table 1 [file 41419_2024_6429_MOESM2_ESM.xlsx]

## Sheet: C666-P53-R280T-1.extendedFrags.
chrom	position	ref	depth	A|count|ratio	C|count|ratio	G|count|ratio	T|count|ratio
ref	1	a	7999	A|7985|0.99825	C|13|0.00163	G|1|0.00013	T|0|0.00000
ref	2	t	8000	A|0|0.00000	C|3|0.00038	G|2|0.00025	T|7995|0.99938
ref	3	g	8001	A|7|0.00087	C|1|0.00012	G|7990|0.99863	T|3|0.00037
ref	4	g	8002	A|3|0.00037	C|0|0.00000	G|7998|0.99950	T|1|0.00012
ref	5	g	8002	A|3|0.00037	C|0|0.00000	G|7999|0.99963	T|0|0.00000
ref	6	c	8002	A|1|0.00012	C|7993|0.99888	G|0|0.00000	T|5|0.00062	-c|3|0.00037
ref	7	g	8002	A|2|0.00025	C|1|0.00012	G|7992|0.99875	T|0|0.00000	-g|7|0.00087
ref	8	g	8002	A|4|0.00050	C|0|0.00000	G|7997|0.99938	T|1|0.00012
ref	9	c	8002	A|0|0.00000	C|7994|0.99900	G|1|0.00012	T|3|0.00037	-c|4|0.00050
ref	10	a	8002	A|7997|0.99938	C|1|0.00012	G|2|0.00025	T|0|0.00000	-a|2|0.00025
ref	11	t	8002	A|0|0.00000	C|7|0.00087	G|0|0.00000	T|7993|0.99888	-t|2|0.00025
ref	12	g	8002	A|2|0.00025	C|0|0.00000	G|7993|0.99888	T|0|0.00000	-g|7|0.00087
ref	13	a	8002	A|7994|0.99900	C|1|0.00012	G|1|0.00012	T|0|0.00000	-a|6|0.00075
ref	14	a	8002	A|6910|0.86353	C|86|0.01075	G|1005|0.12559	T|1|0.00012
ref	15	c	8002	A|3|0.00037	C|7998|0.99950	G|1|0.00012	T|0|0.00000
ref	16	c	8002	A|1|0.00012	C|7996|0.99925	G|4|0.00050	T|1|0.00012	+G|12|0.00150
ref	17	g	8002	A|3|0.00037	C|0|0.00000	G|7998|0.99950	T|1|0.00012
ref	18	g	8002	A|4|0.00050	C|0|0.00000	G|7998|0.99950	T|0|0.00000
ref	19	a	8002	A|7975|0.99663	C|0|0.00000	G|25|0.00312	T|2|0.00025
ref	20	g	8002	A|4|0.00050	C|0|0.00000	G|7998|0.99950	T|0|0.00000
ref	21	g	8002	A|8|0.00100	C|0|0.00000	G|7993|0.99888	T|1|0.00012
ref	22	c	8002	A|2|0.00025	C|7989|0.99838	G|0|0.00000	T|8|0.00100	-c|3|0.00037
ref	23	c	8002	A|2|0.00025	C|7990|0.99850	G|0|0.00000	T|10|0.00125
ref	24	c	8002	A|4|0.00050	C|7991|0.99863	G|0|0.00000	T|7|0.00087
ref	25	a	8002	A|7977|0.99688	C|1|0.00012	G|18|0.00225	T|6|0.00075
ref	26	t	8003	A|1|0.00012	C|16|0.00200	G|1|0.00012	T|7985|0.99775
ref	27	c	8003	A|2|0.00025	C|7993|0.99875	G|0|0.00000	T|8|0.00100
ref	28	c	8003	A|6|0.00075	C|7991|0.99850	G|0|0.00000	T|6|0.00075
ref	29	t	8003	A|7|0.00087	C|19|0.00237	G|1|0.00012	T|7976|0.99663
ref	30	c	8003	A|6|0.00075	C|7982|0.99738	G|1|0.00012	T|13|0.00162	-cac|1|0.00012
ref	31	a	8002	A|7977|0.99688	C|1|0.00012	G|20|0.00250	T|4|0.00050
ref	32	c	8002	A|2|0.00025	C|7995|0.99913	G|0|0.00000	T|5|0.00062
ref	33	c	8003	A|3|0.00037	C|7988|0.99813	G|1|0.00012	T|10|0.00125	-cat|1|0.00012
ref	34	a	8002	A|7980|0.99725	C|3|0.00037	G|16|0.00200	T|3|0.00037
ref	35	t	8002	A|1|0.00012	C|32|0.00400	G|0|0.00000	T|7969|0.99588
ref	36	c	8003	A|9|0.00112	C|7979|0.99700	G|0|0.00000	T|15|0.00187
ref	37	a	8003	A|7980|0.99713	C|1|0.00012	G|19|0.00237	T|3|0.00037
ref	38	t	8003	A|2|0.00025	C|14|0.00175	G|1|0.00012	T|7986|0.99788
ref	39	c	8003	A|2|0.00025	C|7997|0.99925	G|1|0.00012	T|2|0.00025	-ca|1|0.00012
ref	40	a	8002	A|7975|0.99663	C|5|0.00062	G|21|0.00262	T|1|0.00012
ref	41	c	8003	A|2|0.00025	C|7999|0.99950	G|0|0.00000	T|2|0.00025
ref	42	a	8003	A|7964|0.99513	C|2|0.00025	G|35|0.00437	T|2|0.00025
ref	43	c	8003	A|1|0.00012	C|7992|0.99863	G|0|0.00000	T|10|0.00125
ref	44	t	8003	A|4|0.00050	C|18|0.00225	G|2|0.00025	T|7979|0.99700
ref	45	g	8003	A|9|0.00112	C|0|0.00000	G|7991|0.99850	T|1|0.00012	-g|2|0.00025
ref	46	g	8003	A|6|0.00075	C|0|0.00000	G|7996|0.99913	T|1|0.00012
ref	47	a	8003	A|7970|0.99588	C|2|0.00025	G|27|0.00337	T|4|0.00050
ref	48	a	8003	A|7972|0.99613	C|0|0.00000	G|30|0.00375	T|1|0.00012
ref	49	g	8003	A|7|0.00087	C|1|0.00012	G|7994|0.99888	T|1|0.00012
ref	50	a	8003	A|7984|0.99763	C|0|0.00000	G|19|0.00237	T|0|0.00000
ref	51	c	8003	A|2|0.00025	C|7996|0.99913	G|0|0.00000	T|5|0.00062
ref	52	t	8003	A|2|0.00025	C|20|0.00250	G|1|0.00012	T|7980|0.99713
ref	53	c	8003	A|0|0.00000	C|7995|0.99900	G|1|0.00012	T|5|0.00062	-c|2|0.00025
ref	54	c	8003	A|0|0.00000	C|7994|0.99888	G|0|0.00000	T|9|0.00112	+AGCCTGAGT|1|0.00012	+AGT|9|0.00112
ref	55	a	8003	A|7986|0.99788	C|1|0.00012	G|15|0.00187	T|1|0.00012
ref	56	g	8003	A|2|0.00025	C|0|0.00000	G|8001|0.99975	T|0|0.00000
ref	57	t	8003	A|4|0.00050	C|16|0.00200	G|3|0.00037	T|7980|0.99713
ref	58	g	8003	A|3|0.00037	C|0|0.00000	G|8000|0.99963	T|0|0.00000
ref	59	g	8003	A|8|0.00100	C|0|0.00000	G|7994|0.99888	T|1|0.00012
ref	60	t	8003	A|3|0.00037	C|16|0.00200	G|0|0.00000	T|7982|0.99738	-t|2|0.00025
ref	61	a	8003	A|7984|0.99763	C|0|0.00000	G|14|0.00175	T|3|0.00037	-a|2|0.00025
ref	62	a	8003	A|7978|0.99688	C|2|0.00025	G|22|0.00275	T|1|0.00012
ref	63	t	8003	A|3|0.00037	C|20|0.00250	G|0|0.00000	T|7980|0.99713
ref	64	c	8003	A|0|0.00000	C|7999|0.99950	G|0|0.00000	T|4|0.00050
ref	65	t	8003	A|1|0.00012	C|13|0.00162	G|0|0.00000	T|7989|0.99825
ref	66	a	8003	A|7988|0.99813	C|1|0.00012	G|13|0.00162	T|1|0.00012
ref	67	c	8003	A|0|0.00000	C|7998|0.99938	G|0|0.00000	T|5|0.00062
ref	68	t	8003	A|2|0.00025	C|10|0.00125	G|1|0.00012	T|7990|0.99838
ref	69	g	8003	A|13|0.00162	C|0|0.00000	G|7986|0.99788	T|0|0.00000	-g|4|0.00050
ref	70	g	8003	A|7|0.00087	C|1|0.00012	G|7995|0.99900	T|0|0.00000
ref	71	g	8003	A|5|0.00062	C|0|0.00000	G|7998|0.99938	T|0|0.00000
ref	72	a	8003	A|7977|0.99675	C|1|0.00012	G|20|0.00250	T|5|0.00062
ref	73	c	8003	A|0|0.00000	C|7998|0.99938	G|0|0.00000	T|5|0.00062
ref	74	g	8003	A|11|0.00137	C|0|0.00000	G|7988|0.99813	T|1|0.00012	-ggaacagctttgaggtgcgtgtttgtgcctgtcctgggaG|3|0.00037
ref	75	g	8000	A|14|0.00175	C|2|0.00025	G|7981|0.99762	T|3|0.00038
ref	76	a	8000	A|7969|0.99613	C|2|0.00025	G|26|0.00325	T|2|0.00025	-a|1|0.00013
ref	77	a	8000	A|7964|0.99550	C|1|0.00013	G|33|0.00413	T|1|0.00013	-acagctttgaggtgcgtgtttgtgcctgtcctgggaGagaccggcgc|1|0.00013
ref	78	c	7999	A|0|0.00000	C|7997|0.99975	G|1|0.00013	T|1|0.00013
ref	79	a	7999	A|7968|0.99612	C|2|0.00025	G|28|0.00350	T|1|0.00013
ref	80	g	7999	A|4|0.00050	C|0|0.00000	G|7995|0.99950	T|0|0.00000
ref	81	c	7999	A|1|0.00013	C|7989|0.99875	G|0|0.00000	T|8|0.00100	+T|1|0.00013	-c|1|0.00013
ref	82	t	7999	A|5|0.00063	C|23|0.00288	G|2|0.00025	T|7965|0.99575	-t|4|0.00050
ref	83	t	7999	A|1|0.00013	C|8|0.00100	G|0|0.00000	T|7990|0.99887
ref	84	t	7999	A|0|0.00000	C|11|0.00138	G|1|0.00013	T|7987|0.99850
ref	85	g	7999	A|3|0.00038	C|0|0.00000	G|7996|0.99962	T|0|0.00000
ref	86	a	7999	A|7967|0.99600	C|1|0.00013	G|29|0.00363	T|2|0.00025
ref	87	g	7999	A|1|0.00013	C|2|0.00025	G|7995|0.99950	T|1|0.00013
ref	88	g	7999	A|9|0.00113	C|0|0.00000	G|7988|0.99862	T|2|0.00025
ref	89	t	7999	A|4|0.00050	C|20|0.00250	G|1|0.00013	T|7974|0.99687
ref	90	g	7999	A|6|0.00075	C|1|0.00013	G|7992|0.99912	T|0|0.00000
ref	91	c	7999	A|0|0.00000	C|7990|0.99887	G|0|0.00000	T|9|0.00113
ref	92	g	7999	A|3408|0.42605	C|2|0.00025	G|4585|0.57320	T|2|0.00025	-gt|2|0.00025
ref	93	t	7997	A|2|0.00025	C|9|0.00113	G|0|0.00000	T|7986|0.99862
ref	94	g	7999	A|7|0.00088	C|0|0.00000	G|7992|0.99912	T|0|0.00000
ref	95	t	7999	A|2|0.00025	C|22|0.00275	G|4|0.00050	T|7969|0.99625	-t|2|0.00025
ref	96	t	7999	A|1|0.00013	C|24|0.00300	G|0|0.00000	T|7974|0.99687
ref	97	t	7999	A|1|0.00013	C|16|0.00200	G|0|0.00000	T|7982|0.99787
ref	98	g	7999	A|5|0.00063	C|0|0.00000	G|7994|0.99937	T|0|0.00000
ref	99	t	7999	A|2|0.00025	C|25|0.00313	G|2|0.00025	T|7970|0.99637
ref	100	g	7999	A|6|0.00075	C|0|0.00000	G|7993|0.99925	T|0|0.00000
ref	101	c	7999	A|3|0.00038	C|7984|0.99812	G|1|0.00013	T|11|0.00138
ref	102	c	7999	A|1|0.00013	C|7993|0.99925	G|0|0.00000	T|5|0.00063
ref	103	t	7999	A|2|0.00025	C|27|0.00338	G|1|0.00013	T|7969|0.99625
ref	104	g	7999	A|7|0.00088	C|1|0.00013	G|7990|0.99887	T|1|0.00013
ref	105	t	7999	A|3|0.00038	C|28|0.00350	G|3|0.00038	T|7965|0.99575
ref	106	c	7999	A|2|0.00025	C|7993|0.99925	G|0|0.00000	T|3|0.00038	-c|1|0.00013
ref	107	c	7999	A|1|0.00013	C|7990|0.99887	G|1|0.00013	T|7|0.00088
ref	108	t	7999	A|2|0.00025	C|14|0.00175	G|0|0.00000	T|7983|0.99800
ref	109	g	7999	A|14|0.00175	C|0|0.00000	G|7972|0.99662	T|0|0.00000	-g|13|0.00163
ref	110	g	7999	A|8|0.00100	C|0|0.00000	G|7991|0.99900	T|0|0.00000
ref	111	g	7999	A|5|0.00063	C|1|0.00013	G|7992|0.99912	T|0|0.00000	-ga|1|0.00013
ref	112	a	7998	A|7958|0.99500	C|1|0.00013	G|38|0.00475	T|1|0.00013
ref	113	G	7999	A|0|0.00000	C|3394|0.42430	G|4602|0.57532	T|3|0.00038
ref	114	a	8002	A|7963|0.99513	C|3|0.00037	G|36|0.00450	T|0|0.00000
ref	115	g	8002	A|6|0.00075	C|0|0.00000	G|7995|0.99913	T|1|0.00012
ref	116	a	8002	A|7972|0.99625	C|1|0.00012	G|26|0.00325	T|3|0.00037
ref	117	c	8002	A|2|0.00025	C|7994|0.99900	G|0|0.00000	T|6|0.00075
ref	118	c	8002	A|2|0.00025	C|7985|0.99788	G|0|0.00000	T|15|0.00187
ref	119	g	8002	A|15|0.00187	C|0|0.00000	G|7987|0.99813	T|0|0.00000
ref	120	g	8002	A|7|0.00087	C|1|0.00012	G|7992|0.99875	T|1|0.00012	-gc|1|0.00012
ref	121	c	8001	A|2|0.00025	C|7989|0.99850	G|1|0.00012	T|9|0.00112
ref	122	g	8002	A|11|0.00137	C|0|0.00000	G|7990|0.99850	T|1|0.00012
ref	123	c	8002	A|0|0.00000	C|7995|0.99913	G|0|0.00000	T|7|0.00087
ref	124	a	8003	A|7977|0.99675	C|1|0.00012	G|21|0.00262	T|4|0.00050
ref	125	c	8003	A|0|0.00000	C|8000|0.99963	G|0|0.00000	T|3|0.00037
ref	126	a	8003	A|7979|0.99700	C|1|0.00012	G|21|0.00262	T|2|0.00025
ref	127	g	8003	A|6|0.00075	C|2|0.00025	G|7994|0.99888	T|1|0.00012
ref	128	a	8003	A|7980|0.99713	C|2|0.00025	G|17|0.00212	T|4|0.00050
ref	129	g	8003	A|6|0.00075	C|0|0.00000	G|7997|0.99925	T|0|0.00000
ref	130	g	8003	A|13|0.00162	C|0|0.00000	G|7988|0.99813	T|1|0.00012	-gaa|1|0.00012
ref	131	a	8002	A|7967|0.99563	C|1|0.00012	G|32|0.00400	T|1|0.00012	-a|1|0.00012
ref	132	a	8001	A|7974|0.99663	C|1|0.00012	G|25|0.00312	T|1|0.00012
ref	133	g	8002	A|5|0.00062	C|0|0.00000	G|7996|0.99925	T|0|0.00000	-gagaatctccgcaagaaaggggagcctcaccacg|1|0.00012
ref	134	a	8001	A|7971|0.99625	C|0|0.00000	G|26|0.00325	T|4|0.00050
ref	135	g	8001	A|8|0.00100	C|0|0.00000	G|7993|0.99900	T|0|0.00000
ref	136	a	8001	A|7970|0.99613	C|1|0.00012	G|29|0.00362	T|1|0.00012
ref	137	a	8001	A|7971|0.99625	C|2|0.00025	G|26|0.00325	T|2|0.00025
ref	138	t	8001	A|1|0.00012	C|12|0.00150	G|0|0.00000	T|7988|0.99838
ref	139	c	8001	A|0|0.00000	C|7992|0.99888	G|0|0.00000	T|9|0.00112
ref	140	t	8001	A|3|0.00037	C|18|0.00225	G|1|0.00012	T|7978|0.99713	-t|1|0.00012
ref	141	c	8001	A|2|0.00025	C|7996|0.99938	G|0|0.00000	T|3|0.00037
ref	142	c	8001	A|2|0.00025	C|7994|0.99913	G|0|0.00000	T|5|0.00062
ref	143	g	8001	A|4|0.00050	C|0|0.00000	G|7995|0.99925	T|2|0.00025
ref	144	c	8001	A|0|0.00000	C|7998|0.99963	G|0|0.00000	T|3|0.00037
ref	145	a	8001	A|7984|0.99788	C|0|0.00000	G|15|0.00187	T|1|0.00012	+G|1|0.00012	-a|1|0.00012
ref	146	a	8001	A|7962|0.99513	C|0|0.00000	G|38|0.00475	T|1|0.00012
ref	147	g	8000	A|2|0.00025	C|1|0.00013	G|7997|0.99962	T|0|0.00000	+A|1|0.00013
ref	148	a	8000	A|7972|0.99650	C|1|0.00013	G|23|0.00287	T|2|0.00025	-a|2|0.00025
ref	149	a	8000	A|7989|0.99862	C|0|0.00000	G|10|0.00125	T|1|0.00013
ref	150	a	8000	A|7972|0.99650	C|3|0.00038	G|21|0.00263	T|4|0.00050
ref	151	g	8000	A|8|0.00100	C|0|0.00000	G|7984|0.99800	T|4|0.00050	-g|3|0.00038	-gg|1|0.00013
ref	152	g	7997	A|4|0.00050	C|14|0.00175	G|7974|0.99712	T|5|0.00063
ref	153	g	7996	A|23|0.00288	C|10|0.00125	G|7955|0.99487	T|8|0.00100
ref	154	g	7993	A|12|0.00150	C|18|0.00225	G|7955|0.99525	T|8|0.00100
ref	155	a	7991	A|7861|0.98373	C|27|0.00338	G|57|0.00713	T|46|0.00576
ref	156	g	7990	A|10|0.00125	C|6|0.00075	G|7966|0.99700	T|8|0.00100
ref	157	c	7990	A|1|0.00013	C|7981|0.99887	G|1|0.00013	T|7|0.00088
ref	158	c	7989	A|4|0.00050	C|7979|0.99875	G|1|0.00013	T|5|0.00063
ref	159	t	7986	A|11|0.00138	C|63|0.00789	G|7|0.00088	T|7904|0.98973	-t|1|0.00013
ref	160	c	7985	A|16|0.00200	C|7952|0.99587	G|7|0.00088	T|10|0.00125
ref	161	a	7983	A|7818|0.97933	C|75|0.00939	G|52|0.00651	T|38|0.00476
ref	162	c	7982	A|5|0.00063	C|7969|0.99837	G|2|0.00025	T|6|0.00075
ref	163	c	7982	A|3|0.00038	C|7964|0.99774	G|2|0.00025	T|13|0.00163	+G|1|0.00013
ref	164	a	7981	A|7841|0.98246	C|33|0.00413	G|50|0.00626	T|56|0.00702	-a|1|0.00013
ref	165	c	7980	A|6|0.00075	C|7967|0.99837	G|0|0.00000	T|7|0.00088
ref	166	g	7979	A|15|0.00188	C|4|0.00050	G|7952|0.99662	T|8|0.00100	+A|1|0.00013
ref	167	a	7980	A|7920|0.99248	C|7|0.00088	G|44|0.00551	T|9|0.00113
ref	168	g	7980	A|16|0.00201	C|8|0.00100	G|7946|0.99574	T|10|0.00125
ref	169	c	7980	A|7|0.00088	C|7964|0.99799	G|2|0.00025	T|7|0.00088
ref	170	t	7979	A|10|0.00125	C|26|0.00326	G|14|0.00175	T|7929|0.99373
ref	171	g	7979	A|22|0.00276	C|5|0.00063	G|7936|0.99461	T|16|0.00201	+C|8|0.00100
ref	172	c	7977	A|14|0.00176	C|7917|0.99248	G|4|0.00050	T|21|0.00263	-c|20|0.00251	-cc|1|0.00013
ref	173	c	7976	A|14|0.00176	C|7951|0.99687	G|4|0.00050	T|7|0.00088
ref	174	c	7976	A|24|0.00301	C|7927|0.99386	G|11|0.00138	T|14|0.00176
ref	175	c	7976	A|13|0.00163	C|7938|0.99524	G|8|0.00100	T|17|0.00213
ref	176	c	7975	A|6|0.00075	C|7945|0.99624	G|14|0.00176	T|10|0.00125
ref	177	a	7975	A|7932|0.99461	C|7|0.00088	G|30|0.00376	T|6|0.00075
ref	178	g	7975	A|8|0.00100	C|4|0.00050	G|7958|0.99787	T|4|0.00050	-g|1|0.00013
ref	179	g	7975	A|12|0.00150	C|2|0.00025	G|7949|0.99674	T|12|0.00150
ref	180	g	7973	A|14|0.00176	C|8|0.00100	G|7945|0.99649	T|6|0.00075	+A|1|0.00013
ref	181	a	7971	A|7906|0.99185	C|12|0.00151	G|48|0.00602	T|5|0.00063
ref	182	g	7969	A|11|0.00138	C|6|0.00075	G|7941|0.99649	T|11|0.00138
ref	183	c	7969	A|3|0.00038	C|7961|0.99900	G|4|0.00050	T|1|0.00013
ref	184	a	7968	A|7875|0.98833	C|23|0.00289	G|41|0.00515	T|29|0.00364
ref	185	c	7967	A|6|0.00075	C|7947|0.99749	G|10|0.00126	T|4|0.00050
ref	186	t	7965	A|6|0.00075	C|1|0.00013	G|5|0.00063	T|7953|0.99849
ref	187	a	7965	A|7952|0.99837	C|5|0.00063	G|3|0.00038	T|1|0.00013	-a|4|0.00050
ref	188	a	7965	A|7948|0.99787	C|4|0.00050	G|8|0.00100	T|5|0.00063
ref	189	g	7964	A|4|0.00050	C|3|0.00038	G|7948|0.99799	T|7|0.00088	-g|2|0.00025
ref	190	c	7963	A|6|0.00075	C|7948|0.99812	G|3|0.00038	T|3|0.00038	-c|3|0.00038
ref	191	g	7963	A|12|0.00151	C|2|0.00025	G|7944|0.99761	T|1|0.00013	-g|4|0.00050
ref	192	a	7959	A|7923|0.99548	C|12|0.00151	G|19|0.00239	T|3|0.00038	-a|2|0.00025
ref	193	g	7957	A|11|0.00138	C|0|0.00000	G|7937|0.99749	T|6|0.00075	-g|3|0.00038
ref	194	c	7955	A|3|0.00038	C|7949|0.99925	G|0|0.00000	T|1|0.00013	+A|1|0.00013	-c|2|0.00025
ref	195	a	7951	A|7847|0.98692	C|70|0.00880	G|20|0.00252	T|13|0.00164	-a|1|0.00013
ref	196	c	7951	A|4|0.00050	C|7922|0.99635	G|20|0.00252	T|4|0.00050	-c|1|0.00013
ref	197	t	7947	A|10|0.00126	C|4|0.00050	G|4|0.00050	T|7926|0.99736	-t|3|0.00038
ref	198	g	7941	A|4|0.00050	C|0|0.00000	G|7929|0.99849	T|2|0.00025	-g|6|0.00076
ref	199	c	7938	A|15|0.00189	C|7891|0.99408	G|27|0.00340	T|5|0.00063
ref	200	c	7937	A|3|0.00038	C|7930|0.99912	G|2|0.00025	T|2|0.00025
ref	201	c	7932	A|31|0.00391	C|7888|0.99445	G|5|0.00063	T|8|0.00101
ref	202	a	7881	A|7849|0.99594	C|7|0.00089	G|21|0.00266	T|3|0.00038
